# Supplementary material for: Assessing the Impact of the Leader Peptide in Protease Inhibition by the Microviridin Family of RiPPs
Source: Biomedicines. 2024 Dec 18;12(12):2873. doi: 10.3390/biomedicines12122873 (PMC11672978; doi:10.3390/biomedicines12122873)
Supplement: Supplementary file 1 [file biomedicines-12-02873-s001.zip]

Archive with 1 entries (1 files):
- biomedicines-3335923-supplementary.pdf
